# Supplementary material for: Long-read sequencing of extrachromosomal circular DNA and genome assembly of a Solanum lycopersicum breeding line revealed active LTR retrotransposons originating from S. Peruvianum L. introgressions
Source: BMC Genomics. 2024 Apr 24;25:404. doi: 10.1186/s12864-024-10314-1 (PMC11044480; doi:10.1186/s12864-024-10314-1)
Supplement: Supplementary file 1 — Supplementary Material 1 [file 12864_2024_10314_MOESM1_ESM.xlsx]

## Sheet: Table S1
Table S1. Filtered LTR-RTEs list
TEid	Chr	Start	End	eccDNA count	Sample	CPM in ZA	CPM in Control	ZA_vs_Control ratio	Order	Superfamily	Clade	Complete	Strand	Domains
Solanum_lycopersicum_LTR_retrotransposon295	1	35332909	35337202	3068	ZA	4793.75	10.506849315068493	456.25	LTR	Copia	tork	no	+	INT|copia RT|tork RNaseH|tork
Solanum_lycopersicum_LTR_retrotransposon469	1	64495615	64501164	867	ZA	1354.6875	7.83433734939759	172.91666666666669	LTR	Copia	copia	no	+	INT|copia RT|sire RNaseH|codi_d
Solanum_lycopersicum_LTR_retrotransposon906	2	38744173	38749711	1444	ZA	2256.25	11.64516129032258	193.75	LTR	Copia	tork	no	+	INT|copia RT|tork RNaseH|tork
Solanum_lycopersicum_LTR_retrotransposon950	2	50918371	50923927	1543	ZA	2410.9375	11.235436893203882	214.58333333333334	LTR	Copia	tork	no	+	INT|copia RT|tork RNaseH|tork
Solanum_lycopersicum_LTR_retrotransposon2033	3	20505229	20509513	1070	ZA	1671.875	11.801470588235292	141.66666666666669	LTR	Copia	tork	no	+	INT|copia RT|tork RNaseH|tork
Solanum_lycopersicum_LTR_retrotransposon2833	4	52815589	52819994	23	ZA	35.9375	8.625	4.166666666666667	LTR	Copia	copia	no	+	INT|copia RT|tork RNaseH|copia
Solanum_lycopersicum_LTR_retrotransposon2835	4	52893233	52897532	45	ZA	70.3125	70.3125	1.0	LTR	Copia	copia	no	+	INT|copia RT|tork RNaseH|codi_d
Solanum_lycopersicum_LTR_retrotransposon4195	7	63340100	63344393	463	ZA	723.4375	10.213235294117645	70.83333333333334	LTR	Copia	tork	no	+	INT|copia RT|tork RNaseH|tork
Solanum_lycopersicum_LTR_retrotransposon5219	9	69048057	69053630	2459	ZA	3842.1875	11.38425925925926	337.5	LTR	Copia	copia	no	+	INT|copia RT|sire RNaseH|tork
Solanum_lycopersicum_LTR_retrotransposon5537	10	40146803	40152353	3141	ZA	4907.8125	10.563901345291479	464.58333333333337	LTR	Copia	tork	no	+	INT|copia RT|tork RNaseH|tork
Solanum_lycopersicum_LTR_retrotransposon5698	10	54449982	54462987	41	ZA	64.0625	6.1499999999999995	10.416666666666668	LTR	Copia	copia	no	+	INT|copia RT|tork RNaseH|codi_d
Solanum_lycopersicum_LTR_retrotransposon911	2	40482964	40488444	28	ZA	43.75	5.24999999999999958	8.333333333333334	LTR	Copia	retrofit	no	-	INT|retrofit RT|tork
Solanum_lycopersicum_LTR_retrotransposon976	11	3646823	3652356	4518	ZA	7059.375	9.518258426966291	741.6666666666667	LTR	Copia	copia	no	-	INT|copia RT|sire RNaseH|codi_d
Solanum_lycopersicum_LTR_retrotransposon1318	11	50703808	50709305	22	ZA	34.375	8.24999999999999934	4.166666666666667	LTR	Copia	retrofit	no	-	INT|retrofit RT|tork
Solanum_lycopersicum_LTR_retrotransposon1861	12	65662152	65666444	2477	ZA	3870.3125	10.864035087719298	356.25	LTR	Copia	tork	no	-	INT|copia RT|tork RNaseH|tork
Solanum_lycopersicum_LTR_retrotransposon1999	3	11459994	11465534	17	ZA	26.5625	26.5625	1.0	LTR	Copia	retrofit	no	-	INT|retrofit RNaseH|codi_d
Solanum_lycopersicum_LTR_retrotransposon2262	3	55039547	55048054	5873	ZA	9176.5625	9.292721518987342	987.5	LTR	Copia	copia	no	-	INT|copia RT|tork RNaseH|copia
Solanum_lycopersicum_LTR_retrotransposon2267	3	55328342	55333759	3782	ZA	5909.375	9.239413680781759	639.5833333333334	LTR	Copia	copia	no	-	INT|copia RT|tork RNaseH|copia
Solanum_lycopersicum_LTR_retrotransposon2376	4	5328995	5334540	20	ZA	31.25	31.25	1.0	LTR	Copia	copia	no	-	INT|copia RT|tork RNaseH|codi_d
Solanum_lycopersicum_LTR_retrotransposon2962	5	11458431	11463942	165	ZA	257.8125	13.75	18.75	LTR	Copia	tork	no	-	INT|copia RT|tork RNaseH|tork
Solanum_lycopersicum_LTR_retrotransposon3736	7	7650993	7656502	21	ZA	32.8125	7.874999999999999	4.166666666666667	LTR	Copia	copia	no	-	INT|copia RT|sire RNaseH|codi_d
Solanum_lycopersicum_LTR_retrotransposon5672	10	51234603	51240164	4437	ZA	6932.8125	9.167355371900827	756.25	LTR	Copia	tork	no	-	INT|copia RT|tork RNaseH|tork
Solanum_lycopersicum_LTR_retrotransposon563	1	74923032	74930652	20	ZA	31.25	14.999999999999998	2.0833333333333335	LTR	Copia	copia	no	+	INT|copia RT|pCretro RNaseH|1731
Solanum_lycopersicum_LTR_retrotransposon3354	5	58331798	58337479	554	ZA	865.625	9.662790697674417	89.58333333333334	LTR	Copia	copia	no	+	INT|copia RT|sire RNaseH|codi_d
Solanum_lycopersicum_LTR_retrotransposon536	1	72155260	72160882	184	ZA	287.5	13.799999999999999	20.833333333333336	LTR	Copia	copia	no	+	INT|copia RNaseH|oryco
Solanum_lycopersicum_LTR_retrotransposon5128	9	57885025	57890384	16	ZA	25.0	12.0	2.0833333333333335	LTR	Copia	tork	no	-	INT|copia RT|tork RNaseH|tork
Solanum_lycopersicum_LTR_retrotransposon516	1	69294494	69299783	17	ZA	26.5625	12.749999999999998	2.0833333333333335	LTR	Copia	tork	yes	-	GAG|tork AP|tork INT|tork RT|tork RNaseH|tork
Solanum_lycopersicum_LTR_retrotransposon4735	9	6264201	6269489	34	ZA	53.125	6.374999999999999	8.333333333333334	LTR	Copia	tork	yes	+	GAG|tork AP|tork INT|tork RT|tork RNaseH|tork
Solanum_lycopersicum_LTR_retrotransposon64	1	9215384	9220474	64	ZA	100.0	9,599999999999998	10.416666666666668	LTR	Copia	tork	yes	+	GAG|tork AP|tork INT|tork RT|tork RNaseH|tork
Solanum_lycopersicum_LTR_retrotransposon423	1	59529529	59534610	30	ZA	46.875	4.499999999999999	10.416666666666668	LTR	Copia	tork	no	+	GAG|tork AP|tork INT|tork RT|tork
Solanum_lycopersicum_LTR_retrotransposon2938	5	9121555	9126605	29	ZA	45.3125	3.107142857142857	14.583333333333334	LTR	Copia	tork	no	+	AP|tork INT|tork RT|tork RNaseH|tork
Solanum_lycopersicum_LTR_retrotransposon5645	10	48009528	48014600	261	ZA	407.8125	13.05	31.25	LTR	Copia	tork	yes	+	GAG|tork AP|tork INT|tork RT|tork RNaseH|tork
Solanum_lycopersicum_LTR_retrotransposon511	1	68869426	68874507	277	ZA	432.8125	13.85	31.25	LTR	Copia	tork	yes	-	GAG|tork AP|tork INT|tork RT|tork RNaseH|tork
Solanum_lycopersicum_LTR_retrotransposon2259	3	54364622	54369620	144	ZA	225.0	36.0	6.25	LTR	Copia	tork	yes	-	GAG|tork AP|tork INT|tork RT|tork RNaseH|tork
Solanum_lycopersicum_LTR_retrotransposon2775	4	48051486	48056521	67	ZA	104.6875	7.178571428571428	14.583333333333334	LTR	Copia	tork	yes	-	GAG|tork AP|tork INT|tork RT|tork RNaseH|tork
Solanum_lycopersicum_LTR_retrotransposon4198	7	63816060	63820977	125	ZA	195.3125	46.875	4.166666666666667	LTR	Copia	tork	yes	-	GAG|tork AP|tork INT|tork RT|tork RNaseH|tork
Solanum_lycopersicum_LTR_retrotransposon3103	5	30076086	30081056	862	ZA	1346.875	19.59090909090909	68.75	LTR	Copia	pCretro	no	+	RNaseH|pCretro
Solanum_lycopersicum_LTR_retrotransposon4693	8	63810439	63815453	733	ZA	1145.3125	27.487499999999997	41.66666666666667	LTR	Copia	tork	no	+	RNaseH|tork
Solanum_lycopersicum_LTR_retrotransposon1938	3	4621039	4625529	14	ZA	21.875	10,49999999999999916	2.0833333333333335	LTR	Copia	tork	yes	-	GAG|tork AP|tork INT|tork RT|tork RNaseH|tork
Solanum_lycopersicum_LTR_retrotransposon3696	7	3433667	3438115	37	ZA	57.8125	27.749999999999996	2.0833333333333335	LTR	Copia	tork	yes	+	GAG|tork AP|tork INT|tork RT|tork RNaseH|tork
Solanum_lycopersicum_LTR_retrotransposon1274	11	43793832	43798015	98	ZA	153.125	10.49999999999999952	14.583333333333334	LTR	Copia	pCretro	no	+	RNaseH|pCretro

## Sheet: Table S2
Table S2. Primer used in this study.
Target	Primer	Sequence 5'-3'
ACTIN	SlACT F	AAACCGCTAGGAGCAGTTCC
	SlACT R	CGGAACCTCTCAGCACCAAT
Inverse PCR
Salsa	Salsa-1 F	ACGCACCGTACTCTTTTTCCTTAGTC
	Salsa-1 R	GGCATCAAGACCTTTAGCGA
Ketchup	Ketchup-1-1 F	TCCTTTTCGATGTGGAAGTTCGGATC
	Ketchup-1-1 R	TCTTGTTTCTTACAATGGGATTGCCCG
Sequence-Independent Retrotransposons Trapping
Ketchup	Salsa-1-1 LTR F	TTGTATGCATTAATATAGTGGCTATGAGTGTTG
	Salsa-1-1 LTR R	CAACACTCATAGCCACTATATTAATGCATACAA
Salsa	Ketchup-1-1 LTR R	CTTGGTAGGTGAAAGTTAGGCATCAAC
	Ketchup-1-1 LTR F	CATCACTATGTGTCAAAATTGTCAAGGTTGAT
Insertion validation
Salsa family	Salsa-1 F	ACGCACCGTACTCTTTTTCCTTAGTC
	Salsa-1 R	GGCATCGAGTACCCATGAAA
	Salsa-1-1_chr9 F	AAAATGGTGGAGGACGTGAG
	Salsa-1-1_chr9 R	AAATACAACCGGCACAAAGC
	Salsa-1-2_chr9 F	CCGATGCACCACATGTATCT
	Salsa-1-2_chr9 R	GCAGCGACGAAGAGCATATAA
	RTE5672_chr2 F	CCCCATACGGATTGCAAAGA
	RTE5672_chr2 R	TGCCTAATATTCCTTCCACGTT
Ketchup family	Ketchup F	GTTGTTGCGCCCACTAAATC
	Ketchup R	TGGCCGGAGTTGTTTATACG
	Ketchup_chr6 F	CGTTTACCGCTTATGGTTCG
	Ketchup_chr6 R	CGAGAGAAACTCATGGCCAAA
	RTE_5645_chr11 F	CGGCTGCTGGTTAGGTAAAT
	RTE_5645_chr11 R	ACTAATGGCGAAGGTTTCCA
	RTE5645_chr2 F	GCATCAAGGTAGGTTATGTCTGA
	RTE5645_chr2 R	TCTCCCTATCCGCCATTTCT
	RTE5645_chr6 F	TAAAGGTGTAAAAGGGGCGG
	RTE5645_chr6 R	ATGTCATCAACTCCACCAGC
